# Supplementary material for: Mapping genetic and phenotypic diversity of Pseudomonas aeruginosa across clinical and environmental isolation sites
Source: bioRxiv. 2025 Sep 22:2025.09.22.677895. Preprint. [Version 1] doi: 10.1101/2025.09.22.677895 (PMC12485682; doi:10.1101/2025.09.22.677895)
Supplement: Supplement 3 — Supplemental Data 2. Tree metrics. Sheet ModelFinder_Results shows the best performing substitution models as chosen by ModelFinder for our dataset. AIC and BIC yielded slightly different best models, and for our set we selected the top model based on BIC. IQ-TREE2_ParameterResults reports the initial and final model parameters for our phylogenetic estimation. [file media-3.xlsx]

## Sheet: ModelFinder_Results
No.	Model	-LnL	df	AIC	AICc	BIC
1	GTR+F	18448470	261	36897462	36897462	3.6901e+07
2	GTR+F+I	1.57429e+07	262	31486373	31486373	3.14899e+07
3	GTR+F+G4	1.65717e+07	262	3.3144e+07	33144001	3.31476e+07
4	GTR+F+I+G4	1.53235e+07	263	3.06475e+07	3.06475e+07	3.06511e+07
5	GTR+F+R2	1.54454e+07	263	3.08912e+07	3.08912e+07	3.08948e+07
6	GTR+F+R3	15285710	265	30571950	3.0572e+07	3.05756e+07
7	GTR+F+R4	1.52839e+07	267	3.05684e+07	3.05684e+07	3.05721e+07
8	GTR+F+R5	1.52638e+07	269	3.05282e+07	3.05282e+07	3.05319e+07
9	GTR+F+R6	1.52638e+07	271	3.05282e+07	3.05282e+07	3.05319e+07
10	GTR+F+R7	1.52638e+07	273	3.05281e+07	3.05281e+07	3.05318e+07
11	GTR+F+R8	15263733	275	3.0528e+07	3.0528e+07	3.05318e+07
12	GTR+F+R9	1.52636e+07	277	3.05278e+07	3.05278e+07	3.05316e+07
13	GTR+F+R10	1.526e+07	279	3.05206e+07	3.05206e+07	3.05244e+07
14	GTR+F+I+R2	1.53207e+07	264	3.06418e+07	3.06418e+07	3.06454e+07
15	GTR+F+I+R3	1.52676e+07	266	3.05358e+07	3.05358e+07	3.05394e+07
16	GTR+F+I+R4	1.52608e+07	268	3.05222e+07	3.05222e+07	3.05259e+07
17	GTR+F+I+R5	1.52506e+07	270	3.05017e+07	3.05017e+07	3.05054e+07
18	GTR+F+I+R6	1.52499e+07	272	3.05003e+07	3.05003e+07	3.0504e+07
19	GTR+F+I+R7	1.52498e+07	274	3.05002e+07	3.05002e+07	3.0504e+07
40	SYM+I+R6	1.56288e+07	269	3.12582e+07	3.12582e+07	3.12618e+07
62	TVM+F+I+R6	1.525e+07	271	3.05006e+07	3.05006e+07	3.05043e+07
84	TVMe+I+R6	15628950	268	31258436	31258436	3.12621e+07
106	TIM3+F+I+R6	1.52584e+07	270	3.05173e+07	3.05173e+07	3.0521e+07
128	TIM3e+I+R6	1.56318e+07	267	3.12641e+07	3.12641e+07	3.12677e+07
150	TIM2+F+I+R6	1.52569e+07	270	3.05144e+07	3.05144e+07	3.05181e+07
172	TIM2e+I+R6	1.56333e+07	267	3.12672e+07	3.12672e+07	3.12709e+07
194	TIM+F+I+R6	1.52528e+07	270	3.05062e+07	3.05062e+07	3.05099e+07
216	TIMe+I+R6	1.56347e+07	267	3.12699e+07	3.12699e+07	3.12735e+07
238	TPM3u+F+I+R6	1.52586e+07	269	3.05176e+07	3.05176e+07	3.05213e+07
260	TPM3+I+R6	1.56318e+07	266	31264211	31264211	31267842
282	TPM2u+F+I+R6	1.52571e+07	269	3.05147e+07	3.05147e+07	3.05183e+07
304	TPM2+I+R6	1.56337e+07	266	3.12678e+07	3.12678e+07	3.12715e+07
326	K3Pu+F+I+R6	1.5253e+07	269	3.05065e+07	3.05065e+07	3.05102e+07
348	K3P+I+R6	1.56349e+07	266	3.12702e+07	3.12702e+07	3.12739e+07
370	TN+F+I+R6	15261486	269	30523510	30523510	3.05272e+07
392	TNe+I+R6	1.56345e+07	266	3.12696e+07	3.12696e+07	3.12732e+07
414	HKY+F+I+R6	1.52616e+07	268	3.05238e+07	3.05238e+07	3.05275e+07
436	K2P+I+R6	1.56347e+07	265	3.127e+07	3.127e+07	3.12736e+07
458	F81+F+I+R6	1.5902e+07	267	3.18046e+07	3.18046e+07	3.18082e+07
480	JC+I+R6	1.61702e+07	264	3.2341e+07	3.2341e+07	3.23446e+07
AIC, Akaike Information Criterion: GTR+F+I+R7
AICc, Corrected Akaike Information Criterion: GTR+F+I+R7
BIC, Bayesian Information Criterion: GTR+F+I+R6
Best-fit model: GTR+F+I+R6 chosen according to BIC

## Sheet: IQ-TREE2_ParameterResults
Estimate model parameters (epsilon = 0.100)
1. Initial log-likelihood: -15902220.260
2. Current log-likelihood: -15251751.816
3. Current log-likelihood: -15249876.200
4. Current log-likelihood: -15249865.787
5. Current log-likelihood: -15249862.097
6. Current log-likelihood: -15249859.709
7. Current log-likelihood: -15249858.513
8. Current log-likelihood: -15249857.364
9. Current log-likelihood: -15249856.490
10. Current log-likelihood: -15249853.431
11. Current log-likelihood: -15249852.208
12. Current log-likelihood: -15249851.669
13. Current log-likelihood: -15249851.089
14. Current log-likelihood: -15249850.699
15. Current log-likelihood: -15249850.520
16. Current log-likelihood: -15249850.289
17. Current log-likelihood: -15249850.050
18. Current log-likelihood: -15249849.910
Optimal log-likelihood: -15249849.775
Rate parameters: A-C: 1.06564 A-G: 8.02758 A-T: 0.90247 C-G: 0.44933 C-T: 7.57520 G-T: 1.00000
Base frequencies: A: 0.167 C: 0.337 G: 0.332 T: 0.164
Proportion of invariable sites: 0.902
Site proportion and rates: (0.068,1.322) (0.013,8.774) (0.008,22.022) (0.004,44.352) (0.003,82.641) (0.000,569.474)
Performs final model parameters optimization
Estimate model parameters (epsilon = 0.010)
1. Initial log-likelihood: -15243077.492
2. Current log-likelihood: -15243077.391
3. Current log-likelihood: -15243077.256
4. Current log-likelihood: -15243077.121
5. Current log-likelihood: -15243076.962
6. Current log-likelihood: -15243076.855
7. Current log-likelihood: -15243076.764
8. Current log-likelihood: -15243076.728
9. Current log-likelihood: -15243076.702
10. Current log-likelihood: -15243076.691
11. Current log-likelihood: -15243076.680
Optimal log-likelihood: -15243076.666
Rate parameters: A-C: 1.06499 A-G: 8.04303 A-T: 0.90055 C-G: 0.45285 C-T: 7.54662 G-T: 1.00000
Base frequencies: A: 0.167 C: 0.337 G: 0.332 T: 0.164
Proportion of invariable sites: 0.903
Site proportion and rates: (0.068,1.356) (0.013,9.003) (0.008,22.607) (0.004,45.281) (0.003,83.446) (0.000,587.484)
Parameters optimization took 11 rounds (62.078 sec)
BEST SCORE FOUND : -15243076.666
