# Supplementary material for: Mapping genetic and phenotypic diversity of Pseudomonas aeruginosa across clinical and environmental isolation sites
Source: bioRxiv. 2025 Sep 22:2025.09.22.677895. Preprint. [Version 1] doi: 10.1101/2025.09.22.677895 (PMC12485682; doi:10.1101/2025.09.22.677895)
Supplement: Supplement 4 — Supplemental Data 3. Consensus phylogenetic tree with confidence estimates We provide the unmodified output consensus tree built using core SNPs with estimated confidence values from IQ-TREE2 as described above. [file media-4.txt]

(PA14_Ref:0.0000151396,((((((((((((PAK_Ref:0.0037633118,(SRR1014442:0.0027821740,(SRR1014515:0.0000024917,SRR1014521:0.0000018786)100:0.0027098168)100:0.0011684116)84:0.0002124308,(SRR1014407:0.0045756295,SRR1014475:0.0034879006)100:0.0007089824)88:0.0002433404,((((((((Reference:0.0029820995,SRR1172878:0.0026886572)100:0.0006893178,SRR1014315:0.0034686007)100:0.0002625420,((((SRR1014057:0.0000003925,SRR1014115:0.0000024685)100:0.0012089208,(SRR1014244:0.0005482291,SRR1014402:0.0004297937)100:0.0008973921)100:0.0024077536,SRR1014126:0.0031936789)100:0.0002459428,(SRR1014163:0.0023810169,SRR1014187:0.0024066909)100:0.0011854666)100:0.0002082703)100:0.0003021777,((((SRR1014110:0.0025641176,((SRR1014225:0.0000073783,SRR1014330:0.0000054003)100:0.0002501207,((SRR1014299:0.0000009485,SRR1014345:0.0000010248)100:0.0003835917,SRR1014401:0.0000249717)100:0.0001692701)100:0.0024618725)100:0.0005895170,SRR1014372:0.0029225199)100:0.0004884967,SRR1014306:0.0035157745)100:0.0002265733,(SRR1014250:0.0033858256,SRR1014286:0.0036158222)100:0.0004533843)100:0.0002766005)89:0.0001078245,(SRR1014579:0.0034807037,(SRR1014587:0.0034022272,SRR1180636:0.0034853642)100:0.0004167878)95:0.0001906906)95:0.0001468901,(((SRR1014023:0.0021247987,SRR1014403:0.0022331941)100:0.0013895805,((SRR1014406:0.0000141070,(SRR1172973:0.0000004701,SRR1173011:0.0000007632)100:0.0000070332)100:0.0000087144,SRR1180606:0.0000219668)100:0.0033762664)100:0.0003696934,(((((SRR1014291:0.0000130608,SRR1014355:0.0000169154)100:0.0030895509,(SRR1014397:0.0002833000,SRR1172839:0.0002327592)100:0.0038037336)100:0.0004615440,((SRR1014544:0.0000025742,SRR1014545:0.0000017651)100:0.0036181203,SRR1173115:0.0037660132)99:0.0004452179)95:0.0001261347,(SRR1014435:0.0034804583,SRR1172867:0.0036073517)98:0.0003162304)95:0.0001816299,((SRR1014412:0.0034586021,(SRR1180528:0.0000028181,SRR1180532:0.0000016756)100:0.0032371415)100:0.0003938302,((SRR1014524:0.0034195353,SRR1173109:0.0037546678)65:0.0002838623,SRR1014553:0.0040030827)41:0.0000825657)73:0.0002194425)47:0.0000817792)59:0.0000972465)35:0.0000889736,((((SRR1014095:0.0018902377,SRR1014427:0.0019266204)100:0.0008713456,(SRR1014205:0.0003287868,SRR1014274:0.0002737742)100:0.0020241542)100:0.0006401675,SRR1173050:0.0032028289)100:0.0004450856,(SRR1014344:0.0035050417,(SRR1014464:0.0029529571,SRR1014533:0.0029181686)100:0.0006120566)100:0.0003501311)94:0.0001949529)69:0.0000906911,(((((((SRR1014036:0.0000126670,SRR1014359:0.0000033402)100:0.0000056346,(SRR1014417:0.0000011102,SRR1014421:0.0000012548)100:0.0000036874)100:0.0000165126,(((SRR1014232:0.0000072237,SRR1014363:0.0000054947)100:0.0000002579,SRR1172910:0.0000045018)100:0.0000023136,(SRR1173018:0.0000048487,SRR1180600:0.0000066518)99:0.0000002059)100:0.0000354345)100:0.0000015710,SRR1014413:0.0000338763)100:0.0027099048,SRR1014459:0.0029393939)100:0.0010692382,((SRR1014379:0.0032696290,(SRR1172785:0.0000019515,SRR1173121:0.0000014622)100:0.0030642552)100:0.0004465351,((SRR1014411:0.0000087413,SRR1180621:0.0000075254)100:0.0000181982,SRR1172707:0.0000153925)100:0.0044452655)75:0.0001783266)76:0.0001779718,(((SRR1014050:0.0033328070,SRR1014494:0.0037149799)76:0.0003290244,(SRR1014333:0.0031870518,SRR1172954:0.0033690307)100:0.0004566225)48:0.0001362138,(((SRR1014195:0.0000071198,(SRR1014222:0.0000050337,SRR1014321:0.0000022583)100:0.0000044009)100:0.0007916254,(((SRR1014215:0.0000095421,SRR1014446:0.0000130310)100:0.0000103232,(SRR1014471:0.0000082201,SRR1014557:0.0000071497)100:0.0000102678)100:0.0000090329,(SRR1014400:0.0000129535,SRR1014454:0.0000118472)100:0.0000044942)100:0.0009386209)100:0.0026729139,(SRR1014310:0.0034740759,SRR1172746:0.0032425162)100:0.0004152080)77:0.0002213578)97:0.0001035077)77:0.0001915387)64:0.0001684059)64:0.0002082928,SRR1014505:0.0036394638)100:0.0010649619,SRR1014028:0.0040273858)100:0.0032736177,SRR1180592:0.0058247798)100:0.0025255116,SRR1014039:0.0054172883)100:0.0033161440,(SRR1014011:0.0049681923,((SRR1014046:0.0047068094,SRR1180511:0.0046789531)100:0.0009462354,SRR1014404:0.0053123952)100:0.0009896564)100:0.0046232801)93:0.0008348161,SRR1014139:0.0051425563)67:0.0004219253,((((((SRR1014013:0.0000086180,SRR1014098:0.0000118160)100:0.0000075378,((SRR1014138:0.0000101622,(SRR1014148:0.0000184177,(SRR1014502:0.0000093568,SRR1014569:0.0000125461)100:0.0000045797)100:0.0000015773)98:0.0000047120,SRR1172897:0.0000223596)89:0.0000010370)98:0.0000075018,SRR1014236:0.0000270458)100:0.0048532394,(SRR1014106:0.0000100940,SRR1014170:0.0000056946)100:0.0048162365)94:0.0007220544,((SRR1014132:0.0047998187,((SRR1014183:0.0000102060,(SRR1180541:0.0000163145,SRR1180557:0.0000157542)100:0.0000010623)100:0.0044409919,SRR1014399:0.0043071681)87:0.0006656399)94:0.0004369951,((SRR1014179:0.0000131044,(SRR1014563:0.0000205910,SRR1014581:0.0000170184)100:0.0000055858)100:0.0043093150,SRR1180656:0.0048538433)100:0.0007573319)91:0.0002754432)99:0.0003522518,(SRR1014161:0.0047435954,(SRR1014201:0.0000189150,SRR1180581:0.0000316314)100:0.0044793645)100:0.0008974617)64:0.0002626869)100:0.0007825583,(SRR1014385:0.0001380837,SRR1014554:0.0002151221)100:0.0044611178)100:0.0046996245,SRR1014391:0.0002899757)100:0.0001020478,((SRR1014154:0.0000151927,SRR1014405:0.0000076849)84:0.0000026892,SRR1180671:0.0000073462)83:0.0000014236);
