# Supplementary material for: Mapping genetic and phenotypic diversity of Pseudomonas aeruginosa across clinical and environmental isolation sites
Source: bioRxiv. 2025 Sep 22:2025.09.22.677895. Preprint. [Version 1] doi: 10.1101/2025.09.22.677895 (PMC12485682; doi:10.1101/2025.09.22.677895)
Supplement: Supplement 9 — Supplemental Data 8. Differentiating SNPs in strains PS50 and BWHPSA026. PS50 and BWHPSA026 showed stark cytotoxicity differences despite few genetic differences (132 missense variants in protein coding genes). PS50 was cytotoxic (25% host cell survival), while BWHPSA026 was not (100% host cell survival). [file media-9.xlsx]

## Sheet: Sheet1
BWHPSA026 unique missense mutations compared to virulent PS50
CHROM	POS	REF	ALT	EFFECT	GENE	PRODUCT
NZ_CP127126	143209	G	C	missense_variant c.233G>C p.Gly78Ala		zinc ribbon domain-containing protein YjdM
NZ_CP127126	374894	G	T	missense_variant c.242C>A p.Thr81Asn	aphB	acetylpolyamine amidohydrolase AphB
NZ_CP127126	468400	T	G	missense_variant c.19T>G p.Tyr7Asp	chpA	chemotaxis signal transduction system protein ChpA
NZ_CP127126	488403	C	T	missense_variant c.944C>T p.Pro315Leu	mexB	multidrug efflux RND transporter permease subunit MexB
NZ_CP127126	566509	G	A	missense_variant c.1198G>A p.Asp400Asn		acetyl-CoA carboxylase biotin carboxylase subunit
NZ_CP127126	593231	G	A	missense_variant c.1281G>A p.Met427Ile	norB	nitric-oxide reductase subunit NorB
NZ_CP127126	646741	C	T	missense_variant c.1823G>A p.Ser608Asn	rpoD	RNA polymerase sigma factor RpoD
NZ_CP127126	767152	A	G	missense_variant c.386A>G p.Tyr129Cys	rpsE	30S ribosomal protein S5
NZ_CP127126	801628	C	T	missense_variant c.2093C>T p.Ser698Phe	fptA	Fe(3+)-pyochelin receptor FptA
NZ_CP127126	975807	A	G	missense_variant c.791A>G p.Asn264Ser		APC family permease
NZ_CP127126	1064978	C	T	missense_variant c.257C>T p.Thr86Met		DUF1820 family protein
NZ_CP127126	1292421	G	A	missense_variant c.598G>A p.Ala200Thr		sulfite exporter TauE/SafE family protein
NZ_CP127126	1432496	G	A	missense_variant c.691G>A p.Ala231Thr		DUF72 domain-containing protein
NZ_CP127126	1586566	T	C	missense_variant c.1136A>G p.Glu379Gly	algG	mannuronan 5-epimerase AlgG
NZ_CP127126	2014510	C	T	missense_variant c.248C>T p.Thr83Ile	gyrA	DNA gyrase subunit A
NZ_CP127126	2157747	G	A	missense_variant c.853C>T p.Arg285Cys	dacB	D-alanyl-D-alanine carboxypeptidase/D-alanyl-D-alanine endopeptidase
NZ_CP127126	2288539	G	T	missense_variant c.158C>A p.Pro53Gln		ABC transporter permease
NZ_CP127126	2354129	C	G	missense_variant c.475G>C p.Gly159Arg	lipA	triacylglycerol lipase
NZ_CP127126	2376806	G	A	missense_variant c.394C>T p.Pro132Ser		LysR family transcriptional regulator
NZ_CP127126	2403512	G	C	missense_variant c.2143C>G p.Gln715Glu		acyl-CoA dehydrogenase
NZ_CP127126	2610722	C	T	missense_variant c.700G>A p.Gly234Ser	mnmA	tRNA 2-thiouridine(34) synthase MnmA
NZ_CP127126	2724458	G	T	missense_variant c.233C>A p.Ala78Asp		cyclic di-GMP phosphodiesterase
NZ_CP127126	2748319	C	G	missense_variant c.568G>C p.Glu190Gln		LysR family transcriptional regulator
NZ_CP127126	3582666	T	C	missense_variant c.182T>C p.Leu61Pro		(2Fe-2S)-binding protein
NZ_CP127126	3737766	C	A	missense_variant c.769G>T p.Asp257Tyr		LuxR C-terminal-related transcriptional regulator
NZ_CP127126	3760591	G	A	missense_variant c.520G>A p.Asp174Asn		cytochrome c
NZ_CP127126	3902133	A	C	missense_variant c.1485A>C p.Gln495His		xanthine dehydrogenase family protein molybdopterin-binding subunit
NZ_CP127126	4291829	C	A	missense_variant c.2383C>A p.Leu795Ile		PAS domain-containing protein
NZ_CP127126	4391948	C	T	missense_variant c.704C>T p.Pro235Leu	dapE	succinyl-diaminopimelate desuccinylase
NZ_CP127126	4464211	A	C	missense_variant c.809T>G p.Val270Gly	fleQ	transcriptional regulator FleQ
NZ_CP127126	4547421	C	A	missense_variant c.1177G>T p.Gly393Cys		MFS transporter
NZ_CP127126	4551457	T	A	missense_variant c.220A>T p.Ser74Cys		acetate--CoA ligase family protein
NZ_CP127126	4939450	G	A	missense_variant c.578C>T p.Ala193Val	gspD	type II secretion system secretin GspD
NZ_CP127126	5008734	C	T	missense_variant c.32G>A p.Ser11Asn		hypothetical protein
NZ_CP127126	5039253	C	T	missense_variant c.206G>A p.Gly69Asp		citrate-proton symporter
NZ_CP127126	5171352	A	C	missense_variant c.3509T>G p.Val1170Gly		YhdP family protein
NZ_CP127126	5174425	G	A	missense_variant c.436C>T p.Arg146Trp		YhdP family protein
NZ_CP127126	5362760	C	T	missense_variant c.2320G>A p.Glu774Lys	clpB	ATP-dependent chaperone ClpB
NZ_CP127126	5365305	G	T	missense_variant c.659C>A p.Ala220Glu	pgeF	peptidoglycan editing factor PgeF
NZ_CP127126	5365325	G	C	missense_variant c.639C>G p.Phe213Leu	pgeF	peptidoglycan editing factor PgeF
NZ_CP127126	5365718	G	C	missense_variant c.245_246delTCinsCG p.Leu82Pro	pgeF	peptidoglycan editing factor PgeF
NZ_CP127126	5368370	T	C	missense_variant c.121T>C p.Ser41Pro		PP0621 family protein
NZ_CP127126	5369153	G	C	missense_variant c.669G>C p.Gln223His	pilS	two-component system sensor histidine kinase PilS
NZ_CP127126	5369197	G	A	missense_variant c.713G>A p.Ser238Asn	pilS	two-component system sensor histidine kinase PilS
NZ_CP127126	5369688	C	G	missense_variant c.1204C>G p.Gln402Glu	pilS	two-component system sensor histidine kinase PilS
NZ_CP127126	5371045	A	T	missense_variant c.954A>T p.Glu318Asp	pilR	two-component system response regulator PilR
NZ_CP127126	5371532	C	G	missense_variant c.1038G>C p.Met346Ile	thiO	glycine oxidase ThiO
NZ_CP127126	5372265	G	A	missense_variant c.305C>T p.Thr102Ile	thiO	glycine oxidase ThiO
NZ_CP127126	5382348	T	C	missense_variant c.2539A>G p.Thr847Ala	ileS	isoleucine--tRNA ligase
NZ_CP127126	5394175	T	C	missense_variant c.533T>C p.Val178Ala		c-type cytochrome
NZ_CP127126	5394883	G	A	missense_variant c.1241G>A p.Arg414Gln		c-type cytochrome
NZ_CP127126	5400806	C	G	missense_variant c.229_231delCAGinsTAC p.Gln77Tyr		TraR/DksA family transcriptional regulator
NZ_CP127126	5404679	G	A	missense_variant c.1195C>T p.Arg399Cys	rtcR	RNA repair transcriptional activator RtcR
NZ_CP127126	5406822	C	T	missense_variant c.290C>T p.Ala97Val		slipin family protein
NZ_CP127126	5408032	G	C	missense_variant c.299G>C p.Gly100Ala		RtcB family protein
NZ_CP127126	5409555	G	A	missense_variant c.571G>A p.Val191Met		nucleotidyltransferase domain-containing protein
NZ_CP127126	5409813	A	G	missense_variant c.20A>G p.Glu7Gly	rtcA	RNA 3'-terminal phosphate cyclase
NZ_CP127126	5411486	A	T	missense_variant c.65A>T p.Gln22Leu	ccpA	cytochrome-c peroxidase CcpA
NZ_CP127126	5412317	G	A	missense_variant c.896G>A p.Gly299Asp	ccpA	cytochrome-c peroxidase CcpA
NZ_CP127126	5414874	A	G	missense_variant c.674T>C p.Val225Ala		outer membrane protein transport protein
NZ_CP127126	5417012	C	T	missense_variant c.1159G>A p.Ala387Thr		efflux RND transporter periplasmic adaptor subunit
NZ_CP127126	5419014	C	A	missense_variant c.628G>T p.Ala210Ser		TolC family protein
NZ_CP127126	5420904	T	C	missense_variant c.607A>G p.Ser203Gly		ABC transporter ATP-binding protein
NZ_CP127126	5424576	G	A	missense_variant c.406G>A p.Gly136Ser	escR	TetR/AcrR family transcriptional regulator EscR
NZ_CP127126	5425975	C	T	missense_variant c.203_205delGCGinsACA p.GlyVal68AspMet	oprJ	multidrug efflux transporter outer membrane subunit OprJ
NZ_CP127126	5426106	G	A	missense_variant c.74C>T p.Thr25Ile	oprJ	multidrug efflux transporter outer membrane subunit OprJ
NZ_CP127126	5428016	A	G	missense_variant c.1301T>C p.Val434Ala	mexD	multidrug efflux RND transporter permease subunit MexD
NZ_CP127126	5429719	C	A	missense_variant c.785_789delCGGTGinsAGGTT p.Ala262Glu	mexC	multidrug efflux RND transporter periplasmic adaptor subunit MexC
NZ_CP127126	5437036	G	A	missense_variant c.1192_1195delGTCAinsATCG p.ValAsn398IleAsp	glyA	serine hydroxymethyltransferase
NZ_CP127126	5437474	T	C	missense_variant c.83A>G p.Gln28Arg		hypothetical protein
NZ_CP127126	5437539	G	C	missense_variant c.18C>G p.Asp6Glu		hypothetical protein
NZ_CP127126	5444836	G	A	missense_variant c.392C>T p.Ala131Val		ankyrin repeat domain-containing protein
NZ_CP127126	5445699	C	T	missense_variant c.1124G>A p.Gly375Asp	katB	catalase KatB
NZ_CP127126	5448022	G	A	missense_variant c.622_623delGCinsAT p.Ala208Ile		ferredoxin--NADP reductase
NZ_CP127126	5448121	T	C	missense_variant c.524A>G p.His175Arg		ferredoxin--NADP reductase
NZ_CP127126	5450291	G	C	missense_variant c.215G>C p.Ser72Thr		methyltransferase
NZ_CP127126	5450660	G	A	missense_variant c.584G>A p.Arg195His		methyltransferase
NZ_CP127126	5450903	G	A	missense_variant c.827G>A p.Arg276Gln		methyltransferase
NZ_CP127126	5451604	C	G	missense_variant c.174G>C p.Glu58Asp		nucleotidyltransferase family protein
NZ_CP127126	5453101	T	C	missense_variant c.899A>G p.Lys300Arg		cytochrome c
NZ_CP127126	5453984	A	G	missense_variant c.16T>C p.Ser6Pro		cytochrome c
NZ_CP127126	5454712	T	C	missense_variant c.2654A>G p.Asn885Ser		xanthine dehydrogenase family protein molybdopterin-binding subunit
NZ_CP127126	5457893	G	A	missense_variant c.218G>A p.Arg73His		MFS transporter
NZ_CP127126	5466309	G	A	missense_variant c.1911_1913delGGCinsCGT p.Ala638Val	cdrA	two-partner secretion system adhesin CdrA
NZ_CP127126	5466451	C	T	missense_variant c.1771G>A p.Ala591Thr	cdrA	two-partner secretion system adhesin CdrA
NZ_CP127126	5469671	A	C	missense_variant c.49A>C p.Thr17Pro		class I SAM-dependent methyltransferase
NZ_CP127126	5469786	A	G	missense_variant c.164A>G p.Asp55Gly		class I SAM-dependent methyltransferase
NZ_CP127126	5469836	G	A	missense_variant c.214G>A p.Val72Ile		class I SAM-dependent methyltransferase
NZ_CP127126	5469897	G	A	missense_variant c.275G>A p.Arg92His		class I SAM-dependent methyltransferase
NZ_CP127126	5476340	G	A	missense_variant c.508G>A p.Ala170Thr		methyl-accepting chemotaxis protein
NZ_CP127126	5481264	G	A	missense_variant c.992G>A p.Gly331Asp		1-acyl-sn-glycerol-3-phosphate acyltransferase
NZ_CP127126	5482408	G	C	missense_variant c.539C>G p.Thr180Ser		YajG family lipoprotein
NZ_CP127126	5482853	C	T	missense_variant c.94G>A p.Val32Ile		YajG family lipoprotein
NZ_CP127126	5484203	G	A	missense_variant c.416G>A p.Arg139Lys	mqo	malate dehydrogenase (quinone)
NZ_CP127126	5484396	G	T	missense_variant c.609G>T p.Gln203His	mqo	malate dehydrogenase (quinone)
NZ_CP127126	5494712	G	A	missense_variant c.1837G>A p.Val613Met		fimbria/pilus outer membrane usher protein
NZ_CP127126	5495022	C	T	missense_variant c.2147C>T p.Pro716Leu		fimbria/pilus outer membrane usher protein
NZ_CP127126	5495102	G	A	missense_variant c.2227G>A p.Glu743Lys		fimbria/pilus outer membrane usher protein
NZ_CP127126	5495375	C	T	missense_variant c.131C>T p.Ala44Val		Csu type fimbrial protein
NZ_CP127126	5496121	G	A	missense_variant c.877G>A p.Val293Ile		Csu type fimbrial protein
NZ_CP127126	5498170	C	T	missense_variant c.700G>A p.Ala234Thr	hemH	ferrochelatase
NZ_CP127126	5498891	G	T	missense_variant c.893C>A p.Ala298Asp		TIGR01777 family oxidoreductase
NZ_CP127126	5499212	T	C	missense_variant c.572A>G p.Asp191Gly		TIGR01777 family oxidoreductase
NZ_CP127126	5502028	G	A	missense_variant c.696G>A p.Met232Ile		DUF523 and DUF1722 domain-containing protein
NZ_CP127126	5503529	A	C	missense_variant c.332A>C p.Glu111Ala	phrB	deoxyribodipyrimidine photo-lyase
NZ_CP127126	5504858	C	T	missense_variant c.433G>A p.Val145Ile	pagL	lipid A 3-O-deacylase
NZ_CP127126	5507636	C	A	missense_variant c.158G>T p.Arg53Leu	prmC	peptide chain release factor N(5)-glutamine methyltransferase
NZ_CP127126	5508232	C	T	missense_variant c.646G>A p.Ala216Thr	prfA	peptide chain release factor 1
NZ_CP127126	5513273	C	T	missense_variant c.571C>T p.Pro191Ser	ispE	4-(cytidine 5'-diphospho)-2-C-methyl-D-erythritol kinase
NZ_CP127126	5517568	G	C	missense_variant c.300C>G p.His100Gln		HigA family addiction module antitoxin
NZ_CP127126	5517923	T	C	missense_variant c.235A>G p.Thr79Ala		type II toxin-antitoxin system RelE/ParE family toxin
NZ_CP127126	5522631	A	G	missense_variant c.101T>C p.Val34Ala		C69 family dipeptidase
NZ_CP127126	5532846	C	T	missense_variant c.2810C>T p.Ala937Val	mksF	Mks condensin complex protein MksF
NZ_CP127126	5533041	G	C	missense_variant c.47G>C p.Cys16Ser		iron ABC transporter substrate-binding protein
NZ_CP127126	5534153	G	C	missense_variant c.131G>C p.Ser44Thr		ABC transporter permease
NZ_CP127126	5535028	A	C	missense_variant c.1006A>C p.Ile336Leu		ABC transporter permease
NZ_CP127126	5545183	A	G	missense_variant c.527T>C p.Val176Ala	msrQ	protein-methionine-sulfoxide reductase heme-binding subunit MsrQ
NZ_CP127126	5546157	T	C	missense_variant c.566A>G p.Gln189Arg	msrP	protein-methionine-sulfoxide reductase catalytic subunit MsrP
NZ_CP127126	5546524	C	T	missense_variant c.199G>A p.Glu67Lys	msrP	protein-methionine-sulfoxide reductase catalytic subunit MsrP
NZ_CP127126	5546716	T	G	missense_variant c.7A>C p.Ile3Leu	msrP	protein-methionine-sulfoxide reductase catalytic subunit MsrP
NZ_CP127126	5549868	T	C	missense_variant c.1163A>G p.His388Arg		acetolactate synthase 3 large subunit
NZ_CP127126	5597543	A	G	missense_variant c.113A>G p.Asp38Gly		DUF2845 domain-containing protein
NZ_CP127126	5652993	G	A	missense_variant c.103G>A p.Glu35Lys		nucleotide pyrophosphohydrolase
NZ_CP127126	5676369	G	C	missense_variant c.583C>G p.Arg195Gly	lipC	lipase LipC
NZ_CP127126	5745135	G	A	missense_variant c.158G>A p.Arg53His		Hsp70 family protein
NZ_CP127126	5768254	G	T	missense_variant c.2104G>T p.Gly702Trp		TonB-dependent receptor
NZ_CP127126	5898703	C	T	missense_variant c.853G>A p.Ala285Thr		carbamoyltransferase family protein
NZ_CP127126	5917793	G	C	missense_variant c.2026G>C p.Ala676Pro	dipA	phosphodiesterase DipA
NZ_CP127126	5963137	A	G	missense_variant c.899A>G p.Glu300Gly		primosomal protein N'
NZ_CP127126	6087942	A	C	missense_variant c.166A>C p.Thr56Pro	rfbA	glucose-1-phosphate thymidylyltransferase RfbA
NZ_CP127126	6372375	A	T	missense_variant c.728A>T p.His243Leu		sarcosine oxidase subunit beta
NZ_CP127126	6404810	G	C	missense_variant c.2383C>G p.Gln795Glu		putative bifunctional diguanylate cyclase/phosphodiesterase
